# Supplementary material for: Dach1 is essential for maintaining normal mature podocytes
Source: PLoS One. 2024 May 28;19(5):e0303910. doi: 10.1371/journal.pone.0303910 (PMC11132487; doi:10.1371/journal.pone.0303910)
Supplement: S2 Table — (XLSX) [file pone.0303910.s010.xlsx]

## Sheet: Fig1
The values used for Figs 1C, 1D and 1E.
No	Category	Kidney size (mm)	Average diameter of glomeruli (μm)	Number of glomeruli	Cortex area (mm2)	Number of glomeruli per mm2
1	Dach1-/-		45.7	26	1.1	23.6364
2	Dach1-/-		45.6	23	1.23	18.6992
3	Dach1-/-		49	23	1.63	14.1104
4	Dach1-/-	2.5	29.5	18	0.72	25
5	Dach1-/-	3	31	19	0.66	28.7879
6	Dach1-/-	3	31.2	7	0.26	26.9231
7	Control		50.3	23	1.27	18.1102
8	Control		46.8	26	1.48	17.5676
9	Control		43.6	30	1.15	26.087
10	Control		46.8	22	1.26	17.4603
11	Control	3.5	34	33	0.85	38.8235
12	Control	3.5	36.2	46	0.97	47.4227
13	Control	3.5	36.6	44	1.32	33.3333
14	Control	3.5	31.5	22	0.9	24.4444
15	Control	3.5	34.1	42	1.28	32.8125
		Fig 1C	Fig 1D			Fig 1E

## Sheet: Fig2
The values used for Figs 2B, 2C, 2E and S2 and S4 Figs.
No	Category	Age	Sex	uAlb/Cr	log uAlb/Cr	Glomerular lesion(%)	Podocyte number per glomerulus
1	KO	8 weeks	F	0.688807	-0.161903	0			Fig 2C
2	KO	8 weeks	M	9.16335	0.962054	4.4				8 weeks	12 weeks	20 weeks
3	KO	8 weeks	F	0.707896	-0.150031	0			① Nphs1-Cre/ Dach1fl/fl	8.05914	49.0678	87.62
4	KO	5 months	F	1.00193	0.000835986	1.6			② Control	1	9.18758	7.73208
5	KO	7 months	M	4.36681	0.640165	1.1	10.3		③ Control	3.27025	9.85821	7.12201
6	KO	7 months	M	4.64933	0.66739	4.2	7.7		④ Nphs1-Cre/ Dach1fl/fl	8.18476	42.6136	45.7189
7	KO	7 months	M	7.88396	0.896744	4.2	9.8
8	KO	7 months	M	5.19013	0.715179	1	8.8
9	KO	8 months	M	0.305213	-0.515397	0	8.5
10	KO	8 months	M	0.65062	-0.186673	0	8.2
11	KO	8 months	M	17.7332	1.24879	7.4	7.3
12	Control	9 weeks	M	0.122702	-0.911148
13	Control	9 weeks	M	0.0748119	-1.12603
14	Control	9 weeks	F	0.06507	-1.18662
15	Control	7 months	M	0.080694	-1.09316		12
16	Control	7 months	M	0.080713	-1.09306		8
17	Control	7 months	M	0.0434431	-1.36208		9.9
18	Control	7 months	F	0.0632546	-1.19891		7.8
19	Control	7 months	M				6.8
20	Control	7 months	M				6.8
21	Control	8 months	M	0.0655894	-1.18317		6.7
22	Control	8 months	F	0.049721	-1.30346		7.7
	KO, Nphs1-Cre/Dach1fl/fl				Fig 2B and S2 Fig	Fig 2E	S4 Fig
	M, Male; F: Female
	uAlb/Cr, urinary albumin/creatinine

## Sheet: Fig3
The values used for Fig 3A.
No.	Category	Age	Sex	uAlb/Cr	log uAlb/Cr
1	KO	15 weeks	M	9.55022	0.980013
2	KO	18 weeks	F	0.796325	-0.0989098
3	KO	20 weeks	F	0.0538838	-1.26854
4	KO	20 weeks	M	54.3767	1.73541
5	KO	20 weeks	M	58.651	1.76828
6	KO	21 weeks	F	0.0522972	-1.28152
7	KO	21 weeks	F	0.084893	-1.07113
8	KO	22 weeks	F	0.138293	-0.859199
9	KO	22 weeks	F	0.96162	-0.0169967
10	KO	22 weeks	M	1.31494	0.118904
11	KO	22 weeks	M	9.94358	0.997543
12	KO	22 weeks	M	0.949678	-0.0224234
13	Control	18 weeks	F	0.0379394	-1.42091
14	Control	20 weeks	F	0.046332	-1.33412
15	Control	20 weeks	M	0.284072	-0.546571
16	Control	20 weeks	M	0.140127	-0.853477
17	Control	22 weeks	F	0.0822846	-1.08468
18	Control	22 weeks	M	0.0611823	-1.21337
	KO, ROSA-CreERT2/Dach1fl/fl				Fig 3A
	M, Male; F: Female
	uAlb/Cr, urinary albumin/creatinine
